# Supplementary material for: Evidence of Reliable Gastro-Resistance of Novel Enteric Ready-to-Fill Capsules Simplifying Pharmaceutical Manufacturing
Source: Pharmaceutics. 2023 Nov 6;15(11):2592. doi: 10.3390/pharmaceutics15112592 (PMC10675293; doi:10.3390/pharmaceutics15112592)
Supplement: Supplementary file 1 [file pharmaceutics-15-02592-s001.zip]

Archive with 1 entries (1 files):
- pharmaceutics-2601715-supplementary.pdf
